# Supplementary material for: The β-alanine transporter BalaT is required for visual neurotransmission in Drosophila
Source: eLife. 2017 Aug 14;6:e29146. doi: 10.7554/eLife.29146 (PMC5555718; doi:10.7554/eLife.29146)
Supplement: Figure 1—figure supplement 2—source data 1. — [3H]-histamine uptake data in S2 cells transfected mock and RFP negative control or mGAT3. [3H]-GABA uptake data in S2 cells transfected mock and RFP negative control or hOCT2 (.xlsx file). DOI: http://dx.doi.org/10.7554/eLife.29146.008 [file elife-29146-fig1-figsupp2-data1.xlsx]

## Sheet: Figure 1-supplement figure 2A
Figure 1-supplement figure 2 source data
CG3790 could not transport histamine into S2 cells
	protein levels (mg)	CPM	CPM/mg	Bq/mg
MOCK	0.258163	385	1491.3	24.8551
	0.182562	402	2201.99	36.6999
	0.185191	440	2375.93	39.5988
RFP	0.129361	317	2450.51	40.8418
	0.100732	324	3216.46	53.6077
	0.129018	327	2534.53	42.2422
hOCT2	0.0411306	522	12691.3	211.522
	0.0506165	569	11241.4	187.357
	0.0595881	693	11629.8	193.831
CG3790	0.116675	400	3428.33	57.1388
	0.151704	373	2458.73	40.9789
	0.142504	415	2912.2	48.5366

## Sheet: Figure 1-supplement figure 2B
Figure 1-supplement figure 2 source data
CG3790 could not transport GABA into S2 cells
	protein levels (mg)	CPM	CPM/mg	Bq/mg
MOCK	0.0662739	222	3349.73	55.8289
	0.0573594	228	3974.93	66.2489
	0.0747312	210	2810.07	46.8345
RFP	0.0651882	239	3666.31	61.1052
	0.0625024	201	3215.88	53.5979
	0.0624453	258	4131.62	68.8603
mGAT3	0.0554166	402	7254.15	120.903
	0.0677025	491	7252.32	120.872
	0.0583309	515	8828.94	147.149
CG3790	0.0455306	203	4458.54	74.3089
	0.0563309	267	4739.85	78.9976
	0.0452449	251	5547.58	92.4597
