# Supplementary material for: The β-alanine transporter BalaT is required for visual neurotransmission in Drosophila
Source: eLife. 2017 Aug 14;6:e29146. doi: 10.7554/eLife.29146 (PMC5555718; doi:10.7554/eLife.29146)
Supplement: Figure 1—figure supplement 3—source data 1. — Relative ninaE and pdh transcript levels from wild-type (wt) bodies, wt heads, and GMR-hid heads. RNA levels were normalized to levels in wt bodies. Data is processed by logarithmic 2 (.xlsx file). DOI: http://dx.doi.org/10.7554/eLife.29146.010 [file elife-29146-fig1-figsupp3-data1.xlsx]

## Sheet: Fig1-supplement fig3A
Figure 1-supplement figure3 source data
Title: source data for ninaE mRNA levels
log2(-△△Ct)	log2(-△△Ct)	log2(-△△Ct)
wt body	wt head	GMR-hid head
0	9.97519	4.65679
0	9.8713	5.5654
0	9.58419	5.55218
0	10.3529	5.08977
0	10.5163	5.65199
0	10.4415	5.47172
0	9.82655	5.162
0	10.0055	5.65827
0	10.205	4.74913

## Sheet: Fig1-supplement fig3B
Figure 1-supplement figure3 source data
Title: source data for pdh mRNA levels
log2(-△△Ct)	log2(-△△Ct)	log2(-△△Ct)
wt body	wt head	GMR-hid head
0	8.37219	4.12314
0	8.25454	3.71351
0	8.08522	3.86977
0	8.15173	3.47713
0	8.58503	4.26752
0	7.89893	3.62377
0	7.95637	3.62505
0	8.05815	3.37646
0	7.7597	3.1761
