# Supplementary material for: The β-alanine transporter BalaT is required for visual neurotransmission in Drosophila
Source: eLife. 2017 Aug 14;6:e29146. doi: 10.7554/eLife.29146 (PMC5555718; doi:10.7554/eLife.29146)
Supplement: Figure 4—figure supplement 1—source data 1. — Quantitative of levels of β-alanine in heads of control and inx1RNAi + inx3RNAi (GMR-gal4/UAS-inx1RNAi UAS-inx3RNAi) flies (.xlsx file). DOI: http://dx.doi.org/10.7554/eLife.29146.020 [file elife-29146-fig4-figsupp1-data1.xlsx]

## Sheet: Sheet1
Figure 4-supplement figure-source data
Title: source data for LC-MS
The levels of β-alanine in wt and Inx1/Inx3 double knockdown fly heads
wt	inx1 inx3
6.83726	8.0579
6.99883	6.72662
5.89255	7.27416
6.29769	8.5709
5.44205	7.74714
5.84582	8.21235
7.47421	7.30445
6.52656	8.30903
